# Supplementary material for: Crystallization Behavior of Isotactic Polybutene Blended with Polyethylene
Source: Molecules. 2022 Apr 11;27(8):2448. doi: 10.3390/molecules27082448 (PMC9028261; doi:10.3390/molecules27082448)
Supplement: Supplementary file 1 [file molecules-27-02448-s001.zip]

Archive with 1 entries (1 files):
- molecules-1647196-supplementary.pdf
